# Supplementary material for: Neonatal gut colonization by Bifidobacterium is associated with higher childhood cytokine responses
Source: Gut Microbes. 2020 Dec 4;12(1):1847628. doi: 10.1080/19490976.2020.1847628 (PMC7747801; doi:10.1080/19490976.2020.1847628)
Supplement: Supplemental Material [file KGMI_A_1847628_SM2681.zip]

Archive with 3 entries (2 files):
- Supplementary information/
- Supplementary information/Rabe et al revised Supplemental Data Tables.docx
- Supplementary information/Rabe et al Supplemenal figures second revision.pptx
